# Supplementary material for: Gene Therapy Strategy for Alzheimer’s and Parkinson’s Diseases Aimed at Preventing the Formation of Neurotoxic Oligomers in SH-SY5Y Cells
Source: Int J Mol Sci. 2021 Oct 26;22(21):11550. doi: 10.3390/ijms222111550 (PMC8583875; doi:10.3390/ijms222111550)
Supplement: Supplementary file 1 [file ijms-22-11550-s001.zip]

Archive with 1 entries (1 files):
- ijms-1419579-supplementary.pdf
